# Supplementary material for: Diet Quality and Incident Non-Communicable Disease in the 1946–1951 Cohort of the Australian Longitudinal Study on Women’s Health
Source: Int J Environ Res Public Health. 2021 Oct 29;18(21):11375. doi: 10.3390/ijerph182111375 (PMC8583022; doi:10.3390/ijerph182111375)
Supplement: Supplementary file 1 [file ijerph-18-11375-s001.zip]

Archive with 1 entries (1 files):
- ijerph-1425622-supplementary.pdf
